# Supplementary material for: Study on Spontaneous Reactivation and Aging of Acetylcholinesterase Inhibited by Paraoxon and Malaoxon in Ten Species
Source: Int J Mol Sci. 2023 Sep 18;24(18):14213. doi: 10.3390/ijms241814213 (PMC10531824; doi:10.3390/ijms241814213)
Supplement: Supplementary file 1 [file ijms-24-14213-s001.zip]

Archive with 1 entries (1 files):
- ijms-2600611-supplementary.pdf
